# Supplementary material for: Computing linkage disequilibrium aware genome embeddings using autoencoders
Source: Bioinformatics. 2024 May 22;40(6):btae326. doi: 10.1093/bioinformatics/btae326 (PMC11208726; doi:10.1093/bioinformatics/btae326)
Supplement: btae326_Supplementary_Data [file btae326_supplementary_data.zip]

Archive with 2 entries (2 files):
- Supplementary Tables.xlsx
- Supplementary_Data_Computing_Linkage_Disequilibrium_Aware_Genome_Embeddings_using_Autoencoders.pdf
