# Supplementary material for: Computing linkage disequilibrium aware genome embeddings using autoencoders
Source: Bioinformatics. 2024 May 22;40(6):btae326. doi: 10.1093/bioinformatics/btae326 (PMC11208726; doi:10.1093/bioinformatics/btae326)
Supplement: btae326_Supplementary_Data [file btae326_supplementary_data.zip › Supplementary Tables.xlsx]

## Sheet: Table S1. GWAS Cohorts
CohortID	CohortName	Platform	Total	Cases	Controls	SNPs	Accession
c1	cNL1	Illumina317	911	461	450	317503	NA
c2	cBE1	Illumina370	682	311	371	370404	NA
c3	cNL2	Illumina370	1211	582	629	370404	NA
c4	cSW1	Illumina370	993	493	500	370404	NA
c5	cNL3	Illumina550	5974	0	5974	561466	NA
c6	cFR1	Illumina317	975	251	724	307790	NA
c7	cUK1	Illumina317	466	245	221	307790	NA
c8	cUS1	Illumina317	1564	753	811	307790	NA
c9	cIR1	Illumina550	432	221	211	561466	NA
c10	cIR2	Illumina610	230	103	127	620901	NA
c11	cUK2	Illumina550	661	661	0	584414	NA
c12	cUS2	Illumina550	527	0	527	561466	phs000101.v3.p1
c13	cUS3	Illumina550	276	276	0	555351	phs000101.v3.p1
c14	cIT1	Illumina610	141	141	0	620901	phs000101.v3.p1
c15	cIT2	Illumina550	507	261	246	555352	phs000101.v3.p1
c16	cUK3	Illumina1M	2501	0	2501	934848	www.wtccc.org.uk
c17	cUK4	Illumina1M	2699	0	2699	934010	www.wtccc.org.uk
c18	cUS4	Illumina370	867	0	867	344301	phs000126.v1.p1
c19	cUS5	Illumina1M	1986	0	1986	1011708	phs000196.v1.p1
c20	cFIN1	Illumina370	201	0	201	346831	phs000344.v1.p1
c21	cFIN2	Illumina370	592	401	191	345111	phs000344.v1.p1
c22	cFIN3	Illumina1M	103	0	103	1199187	phs000344.v1.p1
c23	cNL4	IlluminaOmniExpress	3488	1226	2262	719665	NA
c24	cGER1	IlluminaOmniExpress	866	580	286	719665	NA
c25	cIT3	IlluminaOmniExpress	411	311	100	719665	NA
c26	cPU1	IlluminaOmniExpress	94	40	54	719665	NA
c27	cSP1	IlluminaOmniExpress	168	105	63	719665	NA
c28	cCZ1	IlluminaOmniExpress	464	228	236	719665	NA
c29	cBE2	IlluminaOmniExpress	475	225	250	719665	NA
c30	cDEN1	IlluminaOmniExpress	110	110	0	719665	NA
c31	cFIN4	IlluminaOmniExpress	144	144	0	719665	NA
c32	cIR3	IlluminaOmniExpress	746	268	478	719665	NA
c33	cNOR1	IlluminaOmniExpress	125	125	0	719665	NA
c34	cSW2	IlluminaOmniExpress	552	281	271	719665	NA
c35	cUS6	IlluminaOmniExpress	107	65	42	964193	NA
c36	cGER2	IlluminaExome	1519	1519	0	529948	NA
c37	cFR2	IlluminaOmniExpress	363	363	0	730525	NA
c38	cSL1	IlluminaOmniExpress	160	64	96	718821	NA
c39	cUS7	IlluminaOmniExpress	573	573	0	730525	NA
c40	cUK5	IlluminaOmniExpress	1228	1214	14	730525	NA
c41	cFR3	Illumina550	1100	0	1100	582892	NA
c42	cGER3	Illumina550	677	0	677	561466	NA
c43	cIT4	Illumina660	3536	1839	1697	507518	NA
c44	cNL5	Illumina2M	7954	5637	2317	2329217	NA
c45	phs000336_317K	Illumina317	1040	0	1040	317430	phs000336
c46	phs000336_550K	Illumina550	830	0	830	561301	phs000336
c47	phs000336_610K	Illumina610	1816	0	1816	620264	phs000336
c48	phs000336_1M	Illumina1M	148	0	148	1197900	phs000336
c49	phs000346_317K	Illumina317	1087	0	1087	317430	phs000346
c50	phs000346_550K	Illumina550	825	0	825	561301	phs000346
c51	phs000346_610K	Illumina610	2273	0	2273	620264	phs000346
c52	phs000346_1M	Illumina1M	1083	0	1083	1071851	phs000346
c53	phs000789_1M	Illumina1M	2420	0	2420	1138905	phs000789
c54	phs000206_550K	Illumina550	2016	0	2016	561301	phs000206
c55	phs000206_610K	Illumina610	577	0	577	620264	phs000206
c56	phs000297_660K	Illumina660	2116	0	2116	561195	phs000297
c57	phs000297_1M	Illumina1M	529	0	529	1153690	phs000297
c58	phs000652_550K	Illumina550	1284	0	1284	561301	phs000652
c59	phs000652_610K	Illumina610	1360	0	1360	620264	phs000652
c60	phs000652_660K	Illumina660	1139	0	1139	657083	phs000652
c61	phs000869_1M	Illumina1M	1864	0	1864	921645	phs000869
c62	phs000812_550K	Illumina550	2963	0	2963	583447	phs000812
c63	phs000812_610K	Illumina610	3011	0	3011	582925	phs000812
c64	phs000812_660K	Illumina660	1236	0	1236	541002	phs000812
c65	phs000428_2M	Illumina2M	12595	0	12595	2423795	phs000428
c66	cKingsOE	IlluminaOmniExpress	916	528	388	713014	NA
c67	phs000360.v3.p1.c1_54886	Illumina660	17045	0	17045	561490	phs000360.v3
c68	phs000893.v1.p1.c1_54889	IlluminaOmniExpress	819	0	819	635469	phs000893.v1
c69	phs000893.v1.p1.c9_54890	IlluminaExome	239	0	239	252775	phs000893.v1
c70	phs000168.v2.p2.c1_54891	Illumina610	1279	0	1279	590247	phs000168.v2
c71	phs000092.v1.p1.c1_54894	Illumina1M	1880	0	1880	1040107	phs000092.v1
c72	phs000864.v1.p1.c1_54895	IlluminaOmniExpress	3451	0	3451	925121	phs000864.v1
c73	phs000170.v2.p1.c1_54896	Illumina660	1370	0	1370	560635	phs000170.v2
c74	phs000431.v2.p1.c1_54897	Illumina610	902	0	902	498329	phs000431.v2
c75	phs000237.v1.p1.c1_54899	Illumina1M	846	0	846	1199187	phs000237.v1
c76	phs000237.v1.p1.c1_54899	Illumina660	844	0	844	656837	phs000237.v1
c77	phs000169.v1.p1.c1_54901	Illumina1M	2991	0	2991	1199187	phs000169.v1
c78	phs000982.v1.p1.c1_54902	IlluminaOmniExpress	1417	0	1417	903366	phs000982.v1
c79	phs000289.v2.p1.c1_54903	Illumina660	1302	0	1302	657366	phs000289.v2
c80	phs000634.v1.p1.c1_54904	IlluminaOmniExpress	1052	0	1052	656891	phs000634.v1
c81	phs000274.v1.p1.c1_54905	Illumina660	530	0	530	657366	phs000274.v1
c82	phs001172.v1.p2.c1_54906	Illumina550	538	0	538	561466	phs001172.v1
c83	phs001172.v1.p2.c1_54906	Illumina317	263	0	263	317511	phs001172.v1
c84	phs000389.v1.p1.c1_54907	IlluminaOmniExpress	903	0	903	791687	phs000389.v1
c85	phs000460.v1.p1.c1_54908	Illumina610	698	0	698	599011	phs000460.v1
c86	phs000138.v2.p1.c1_54909	Illumina610	1487	0	1487	599011	phs000138.v2
c87	phs000394.v1.p1.c1_54910	IlluminaOmniExpress	334	0	334	1134514	phs000394.v1
c88	phs000948.v1.p1.c1_54912	IlluminaExome	1968	0	1968	242901	phs000948.v1
c89	phs000630.v1.p1.c1_54914	IlluminaExome	1051	0	1051	247870	phs000630.v1
c90	phs000678.v1.p1.c1_54915	IlluminaOmniExpress	536	0	536	964193	phs000678.v1
c91	phs000351.v1.p1.c1_54964	Illumina550	845	0	845	561466	phs000351.v1
c92	phs000351.v1.p1.c1_54964	Illumina610	2691	0	2691	620901	phs000351.v1
c93	phs000314.v1.p1.c1_54965	IlluminaOmniExpress	988	0	988	731442	phs000314.v1
c94	phs000147.v3.p1.c1_54966	Illumina550	1431	0	1431	536937	phs000147.v3
c95	phs000882.v1.p1.c1_54967	Illumina2M	3040	0	3040	2448111	phs000882.v1
c96	phs000238.v1.p1.c1_56660	Illumina660	1240	0	1240	655216	phs000238.v1
c97	phs000397.v1.p1.c1_56661	Illumina2M	4813	0	4813	2379855	phs000397.v1
c98	phs000421.v1.p1.c2_56664	Illumina2M	526	0	526	2443177	phs000421.v1
c99	phs000142.v1.p1.c1_56665	Illumina610	2928	0	2928	589296	phs000142.v1
c100	phs000303.v1.p1.c1_56666	Illumina2M	1869	0	1869	2182680	phs000303.v1
c101	phs000125.v1.p1.c1_56667	Illumina1M	561	0	561	1041465	phs000125.v1
c102	phs001039.v1.p1.c1_56668	IlluminaExome	13035	0	13035	521950	phs001039.v1
c103	phs000187.v1.p1.c1_58733	Illumina1M	1047	0	1047	1012904	phs000187.v1
c105	phs000101.v5.p1	IlluminaOmniExpress	12319	10067	2251	471303	phs000101.v5
c107	cAUS1	IlluminaCoreExome	1810	960	843	303297	phs002068.v1.p1
c109	phs000101.v5.p1.c1_64460	Illumina550	527	0	527	561466	phs000101.v5
c110	phs000101.v5.p1.c1_64460	Illumina550	47	0	47	555352	phs000101.v5
c111	phs000101.v5.p1.c1_64460	Illumina317	221	0	221	317511	phs000101.v5
c112	phs000101.v5.p1.c1_64460	Illumina550	276	276	0	555352	phs000101.v5
c113	phs000101.v5.p1.c1_64460	Illumina370	247	247	0	371283	phs000101.v5
c114	phs000101.v5.p1.c1_64460	Illumina550	507	261	246	555352	phs000101.v5
c116	phs000101.v5.p1.c1_64460	Illumina550	141	141	0	620901	phs000101.v5

## Sheet: Table S2. GWAS QC
StratumID	Platforms	Total Sample After Cohort QC	Cases	Controls	Unknown Pheno	Male	Female	SNPs	SNPs passing step 1 --maf 0.01 --geno 0.02 --hwe 1e-5 midp include-nonctrl --test-mishap excluded p<1e-8	Individuals passing step 2 --mind 0.02 --het excluded |F|>0.2 --removed sexcheck failures --removed missing phenotypes --test-missing midp, p-value < 1e-4 were excluded	SNPs passing step 3 --Autosomal SNPs	Individuals passing step 4 Remove duplicates --PI_HAT>0.8	Individuals passing step 5 Remove population outliers --hm3: >10SD on PC1-4 --1KG: >4SD on PC1-4 --more than 4SD on PC1-4	SNPs passing step 6 QC PASS SNPs pre-Imputation -- in HRC	Individuals pssing step 7 Exclude Relatedness across strata --PI_HAT>0.125	SNPs passing step 8 Exclude --INFO < 0.6 --MAF HRC < 0.001	Cases post QC	Controls post-QC	LambdaGC (HM3)	LDSC-intercept	LDSC-intercept SE
1	IlluminaExome	15836	2430	13400	6	7240	8578	225159	192158	15693	186667	13955	13762	183494	13409	9983300	2254	11155	1.0255	1.0125	0.0066
2	Illumina317K	6513	1706	4807	0	4990	1523	265001	247831	6405	247831	4051	3551	239069	3501	9838419	1458	2043	1.0016	1.0132	0.0065
3	Illumina370K	4492	1776	2716	0	2214	2278	309199	299394	4426	290528	4380	4309	289267	4256	11098781	1701	2555	1.0075	1.0096	0.0066
4	Illumina550K, Illumina610K, Illumina660K	65674	4161	61513	0	33821	31853	420952	386777	65384	386777	49686	46220	372674	45796	12332808	3394	42402	1.0405	1.0029	0.0068
5	IlluminaOmniExpress, Illumina2M	76373	21711	54661	1	41464	34557	299625	287558	75638	287558	67421	46756	221419	46496	10137720	14402	32094	1.0741	1.0222	0.007
